# Supplementary material for: Signatures of Adaptation in Human Invasive Salmonella Typhimurium ST313 Populations from Sub-Saharan Africa
Source: PLoS Negl Trop Dis. 2015 Mar 24;9(3):e0003611. doi: 10.1371/journal.pntd.0003611 (PMC4372345; doi:10.1371/journal.pntd.0003611)
Supplement: S1 Table — * ST4/74 is the parent of SL1344 and differs from it by just 8 SNPs. ST4/74 is the strain used Biolog and bovine experiments. For consistency, ST4/74 is referred to as SL1344 in the relevant sections within the text. **IR715 is a nalidixic acid-resistant derivative of strain ATCC 14028. (XLS) [file pntd.0003611.s007.xls]

## Sheet: Sheet1
Supplementary Table 1: Isolates used in study
Isolate	Accession Number	Year of isolation	Place of isolation	Continent	Source	Tissue	Patient Age	HIV Status	MLST	Phylogenetic lineage	Experiemnts	References/Note
356DRC	ERS004905	1991	DRC	Africa	Human	BC	C	NT	313	I	SNP analyses
D25646	ERS004895	2004	Malawi	Africa	Human	BC	A	P	313	I	SNP analyses
5580	ERS004896	2004	Kenya	Africa	Human	BC	C	N	394	I	SNP analyses
5597	ERS004898	2005	Kenya	Africa	Human	F	C	N	313	I	SNP analyses
D25248	ERS004899	2004	Malawi	Africa	Human	BC	C	N	313	I	SNP analyses
2017U	ERS004902	1996	Uganda	Africa	Human	BC	A	P	313	I	SNP analyses
D22889	ERS005403	2003	Malawi	Africa	Human	BC	C	N	313	I	SNP analyses
5575	ERS004953	2004	Kenya	Africa	Human	BC	C	N	313	I	SNP analyses
5576	ERS004955	2005	Kenya	Africa	Human	F	C	N	313	I	SNP analyses
5912	ERS004963	2005	Kenya	Africa	Human	U	U	NT	313	I	SNP analyses
5597B	ERS004898	2005	Kenya	Africa	Human	BC	C	N	313	I	SNP analyses
5581	ERS004957	2003	Kenya	Africa	Human	BC	C	N	313	I	SNP analyses, Biolog
5577	ERS004958	2004	Kenya	Africa	Human	BC	C	N	313	I	SNP analyses
Q175F6	ERS033126	2003	Malawi	Africa	Human	BC	A	P	313	I	SNP analyses
A018	ERS007446	1997	Malawi	Africa	Human	BC	A	P	313	I	SNP analyses
C2167	ERS007455	2000	Malawi	Africa	Human	CSF	A	P	313	I	SNP analyses, Biolog
C2364	ERS007456	2000	Malawi	Africa	Human	CSF	A	P	313	I	SNP analyses
A13198	ERS007457	2001	Malawi	Africa	Human	BC	A	P	313	I	SNP analyses
A082	ERS007447	1997	Malawi	Africa	Human	BC	A	P	313	I	SNP analyses
A357	ERS007448	1998	Malawi	Africa	Human	BC	A	P	313	I	SNP analyses
A680	ERS007450	1998	Malawi	Africa	Human	BC	A	P	313	I	SNP analyses
A3800	ERS007451	1999	Malawi	Africa	Human	BC	A	P	313	I	SNP analyses
A4283	ERS007452	1999	Malawi	Africa	Human	BC	A	P	313	I	SNP analyses
A4447	ERS007453	1999	Malawi	Africa	Human	BC	A	P	313	I	SNP analyses
C2110	ERS007454	2000	Malawi	Africa	Human	CSF	A	P	313	I	SNP analyses
A13212	ERS007458	2001	Malawi	Africa	Human	BC	A	P	313	I	SNP analyses
A130	ERS007468	1997	Malawi	Africa	Human	BC	A	P	313	I	SNP analyses, Biolog, Murine and Bovine experimets
D11578	ERS007459	2001	Malawi	Africa	Human	BC	A	P	313	I	SNP analyses
A16083	ERS007460	2002	Malawi	Africa	Human	BC	A	P	313	I	SNP analyses
D15040	ERS007462	2002	Malawi	Africa	Human	BC	A	P	313	I	SNP analyses
M1174516	ERS007629	2001	Mozambique	Africa	Human	BC	A	NT	313	I	SNP analyses
M1438312	ERS007631	2001	Mozambique	Africa	Human	F	A	NT	313	I	SNP analyses
M1560153	ERS007623	2001	Mozambique	Africa	Human	BC	A	NT	313	I	SNP analyses
M1776464	ERS007624	2002	Mozambique	Africa	Human	BC	A	NT	313	I	SNP analyses
M1553285	ERS009020	2001	Mozambique	Africa	Human	F	A	NT	313	I	SNP analyses
100DRC	ERS009030	1989	DRC	Africa	Human	BC	C	NT	313	I	SNP analyses
M1111568	ERS009021	2001	Mozambique	Africa	Human	F	A	NT	313	I	SNP analyses
M1253289	ERS009022	2001	Mozambique	Africa	Human	F	A	NT	313	I	SNP analyses
868U	ERS009041	2002	Uganda	Africa	Human	BC	A	P	313	I	SNP analyses
6325U	ERS009042	1998	Uganda	Africa	Human	BC	A	P	313	I	SNP analyses
228DRC	ERS009033	1991	DRC	Africa	Human	BC	C	NT	313	I	SNP analyses
265DRC	ERS009034	1991	DRC	Africa	Human	BC	C	NT	313	I	SNP analyses
958U	ERS009035	2003	Uganda	Africa	Human	BC	A	P	313	I	SNP analyses
1905U	ERS009036	1996	Uganda	Africa	Human	BC	A	P	313	I	SNP analyses
5897U	ERS009037	1997	Uganda	Africa	Human	BC	A	P	313	I	SNP analyses
334U	ERS009044	2002	Uganda	Africa	Human	BC	A	P	313	I	SNP analyses
270DRC	ERS009046	1991	DRC	Africa	Human	BC	C	NT	313	I	SNP analyses
269DRC	ERS009048	1991	DRC	Africa	Human	BC	C	NT	313	I	SNP analyses
M1175849	ERS009051	2001	Mozambique	Africa	Human	BC	A	NT	313	I	SNP analyses
A24924	ERS184455	2003	Malawi	Africa	Human	BC	A	P	313	I	SNP analyses
A20	ERS005114	2002	Mali	Africa	Human	BC	C	NT	313	II	SNP analyses
A40	ERS005115	2002	Mali	Africa	Human	BC	C	NT	313	II	SNP analyses
P30	ERS005116	2005	Mali	Africa	Human	BC	C	NT	313	II	SNP analyses
A21	ERS005117	2002	Mali	Africa	Human	BC	C	NT	313	II	SNP analyses
D71	ERS005118	2002	Mali	Africa	Human	BC	C	NT	313	II	SNP analyses
D83	ERS005120	2002	Mali	Africa	Human	BC	C	NT	313	II	SNP analyses
D25023	ERS004897	2004	Malawi	Africa	Human	BC	C	N	313	II	SNP analyses
D25734	ERS004900	2004	Malawi	Africa	Human	BC	C	N	313	II	SNP analyses
D26275	ERS023828	2004	Malawi	Africa	Human	BC	C	N	313	II	SNP analyses
666U	ERS004903	2002	Uganda	Africa	Human	BC	A	P	313	II	SNP analyses
D22827	ERP000617	2003	Malawi	Africa	Human	BC	C	N	313	II	SNP analyses
Q18A	ERS033110	2002	Malawi	Africa	Human	BC	A	P	313	II	SNP analyses
Q18A_S	ERS033112	2002	Malawi	Africa	Human	F	A	P	313	II	SNP analyses
Q134A	ERS033111	2002	Malawi	Africa	Human	BC	A	P	313	II	SNP analyses
Q367A	ERS033121	2002	Malawi	Africa	Human	BC	A	P	313	II	SNP analyses
Q363A	ERS033120	2002	Malawi	Africa	Human	BC	A	P	313	II	SNP analyses
Q340A	ERS033119	2002	Malawi	Africa	Human	BC	A	P	313	II	SNP analyses
Q285A	ERS033117	2002	Malawi	Africa	Human	BC	A	P	313	II	SNP analyses
Q258A	ERS033116	2002	Malawi	Africa	Human	BC	A	P	313	II	SNP analyses
Q255A	ERS033115	2002	Malawi	Africa	Human	BC	A	P	313	II	SNP analyses
Q175A	ERS033114	2002	Malawi	Africa	Human	BC	A	P	313	II	SNP analyses
5582	ERS004957	2005	Kenya	Africa	Human	BC	C	N	313	II	SNP analyses
Q18F2	ERP000617	2004	Malawi	Africa	Human	BC	A	P	313	II	SNP analyses
Q18F3_S	ERS033124	2005	Malawi	Africa	Human	F	A	P	313	II	SNP analyses
Q134F9	ERS033123	2002	Malawi	Africa	Human	BC	A	P	313	II	SNP analyses
Q367F2	ERS033133	2003	Malawi	Africa	Human	BC	A	P	313	II	SNP analyses
Q363F3	ERS033132	2003	Malawi	Africa	Human	BC	A	P	313	II	SNP analyses
Q340F4	ERS033131	2004	Malawi	Africa	Human	BC	A	P	313	II	SNP analyses
Q303F5	ERS033130	2004	Malawi	Africa	Human	BC	A	P	313	II	SNP analyses
Q285F5	ERS033129	2005	Malawi	Africa	Human	BC	A	P	313	II	SNP analyses
Q258F4	ERS033128	2003	Malawi	Africa	Human	BC	A	P	313	II	SNP analyses
Q255F4	ERS033127	2003	Malawi	Africa	Human	BC	A	P	313	II	SNP analyses
D23769A	ERS007467	2003	Malawi	Africa	Human	BC	C	N	313	II	SNP analyses
A38589	ERS007469	2005	Malawi	Africa	Human	BC	A	P	313	II	SNP analyses
D14916	ERS007461	2006	Malawi	Africa	Human	BC	C	N	313	II	SNP analyses
A24906	ERS007463	2006	Malawi	Africa	Human	BC	A	P	313	II	SNP analyses
A24910	ERS007464	2006	Malawi	Africa	Human	BC	A	P	313	II	SNP analyses
A32751	ERS007465	2005	Malawi	Africa	Human	BC	A	P	313	II	SNP analyses
A32773	ERS007466	2005	Malawi	Africa	Human	BC	A	P	313	II	SNP analyses
A38596	ERS007470	2005	Malawi	Africa	Human	BC	A	P	313	II	SNP analyses
J3	ERS007479	2005	Mali	Africa	Human	BC	C	NT	313	II	SNP analyses
J17	ERS007480	2002	Mali	Africa	Human	BC	C	NT	313	II	SNP analyses
J27	ERS007481	2002	Mali	Africa	Human	BC	C	NT	313	II	SNP analyses
C13184	ERS007471	2002	Malawi	Africa	Human	BC	A	P	313	II	SNP analyses
A39051	ERS007472	2002	Malawi	Africa	Human	BC	A	P	313	II	SNP analyses
A39129	ERS007473	2006	Malawi	Africa	Human	BC	A	P	313	II	SNP analyses
A39155	ERS007474	2006	Malawi	Africa	Human	BC	A	P	313	II	SNP analyses
P78	ERS007475	2005	Mali	Africa	Human	BC	C	NT	313	II	SNP analyses
P62	ERS007476	2005	Mali	Africa	Human	BC	C	NT	313	II	SNP analyses
P73	ERS007477	2005	Mali	Africa	Human	BC	C	NT	313	II	SNP analyses
P51	ERS007478	2006	Mali	Africa	Human	BC	C	NT	313	II	SNP analyses, Biolog
J20	ERS007482	2003	Mali	Africa	Human	BC	C	NT	313	II	SNP analyses
I3	ERS007483	2002	Mali	Africa	Human	BC	C	NT	313	II	SNP analyses
I32	ERS007484	2002	Mali	Africa	Human	BC	C	NT	313	II	SNP analyses
I45	ERS007485	2002	Mali	Africa	Human	BC	C	NT	313	II	SNP analyses
I7	ERS007486	2002	Mali	Africa	Human	BC	C	NT	313	II	SNP analyses
M2907772	ERS007619	2003	Mozambique	Africa	Human	BC	A	NT	313	II	SNP analyses
M1605206	ERS007627	2002	Mozambique	Africa	Human	BC	A	NT	313	II	SNP analyses
14DRC	ERS009029	1988	DRC	Africa	Human	BC	C	NT	313	II	SNP analyses
PO609	ERS009024	2009	Nigeria	Africa	Human	BC	C	N	313	II	SNP analyses
PO1124	ERS009025	2010	Nigeria	Africa	Human	BC	C	N	313	II	SNP analyses, Biolog
PO1140	ERS009026	2010	Nigeria	Africa	Human	BC	C	NT	313	II	SNP analyses
PO1276	ERS009027	2010	Nigeria	Africa	Human	BC	C	P	313	II	SNP analyses
198U	ERS009032	2002	Uganda	Africa	Human	BC	A	P	313	II	SNP analyses
415DRC	ERS009039	1992	DRC	Africa	Human	BC	C	NT	313	II	SNP analyses
254DRC	ERS009040	1991	DRC	Africa	Human	BC	C	NT	313	II	SNP analyses
146U	ERS009045	2002	Uganda	Africa	Human	BC	A	P	313	II	SNP analyses
373DRC	ERS009047	1991	DRC	Africa	Human	BC	C	NT	313	II	SNP analyses
M2815310	ERS009050	2004	Mozambique	Africa	Human	BC	A	NT	313	II	SNP analyses
D23580	FN424405	2004	Malawi	Africa	Human	BC	A	P	313	II	SNP analyses, SNP analyses, Biolog, Murine and bovine experimets
5579	ERS004962	2005	Kenya	Africa	Human	BC	C	N	313	II	SNP analyses
249DRC	ERS004904	1991	DRC	Africa	Human	BC	C	NT	19	Other African, invasive	Included in plasmid. SPI and phage analyses
Q303A	ERS033118	2002	Malawi	Africa	Human	BC	A	P	19	Other African, invasive	Included in plasmid. SPI and phage analyses
5647	ERS004964	2005	Malawi	Africa	Human	BC	A	P	19	Other African, invasive	Included in plasmid. SPI and phage analyses
5634	ERS004963	2003	Kenya	Africa	Human	BC	C	N	19	Other African, invasive	Included in plasmid. SPI and phage analyses, Biolog
5632	ERS004961	2003	Kenya	Africa	Human	BC	C	N	19	Other African, invasive	Included in plasmid. SPI and phage analyses
5578	ERS004959	2005	Kenya	Africa	Human	BC	C	N	19	Other African, invasive	Included in plasmid. SPI and phage analyses
6079U	ERS009038	1998	Uganda	Africa	Human	BC	A	P	19	Other African, invasive	Included in plasmid. SPI and phage analyses
M2815013	ERS009049	2003	Mozambique	Africa	Human	BC	A	NT	19	Other African, invasive	SNP analyses
02143-DT99	ERS184448	2000	Germany	Europe	Pigeon	F	Not Applicable	NT	19	Non-African	SNP analyses
0951-DT99	ERS184449	2000	Germany	Europe	Pigeon	F	Not Applicable	NT	19	Non-African	SNP analyses
238-454	NA	2000	Germany	Europe	Pigeon	F	Not Applicable	NT	19	Non-African	SNP analyses
LT5	ERS007491	1946	Switzerland	Europe	calf	unspecified	Not Applicable	NT	128	Non-African	SNP analyses
LT6	ERS007492	1946	Sweden	Europe	pigeon	unspecified	Not Applicable	NT	19	Non-African	SNP analyses
LT1	ERS007487	1946	United Kingdom	Europe	Human	F	Not Applicable	NT	19	Non-African	SNP analyses
LT3	ERS007489	1946	Denmark	Europe	Human	F	Not Applicable	NT	19	Non-African	SNP analyses
SARA5	ERS007503	NA	Mongolia	Europe	unspecified	unspecified	Not Applicable	NT	19	Non-African	SNP analyses
LT4	ERS007490	1946	Sweden	Europe	animal	unspecified	Not Applicable	NT	19	Non-African	SNP analyses
LT8	ERS007494	1943	Denmark	Europe	mouse	unspecified	Not Applicable	NT	19	Non-African	SNP analyses
LT7	ERS007493	1946	USA-CO	North America	lamb	unspecified	Not Applicable	NT	19	Non-African	SNP analyses
LT9	ERS007495	1946	Denmark	Europe	goose	F	Not Applicable	NT	19	Non-African	SNP analyses
LT10	ERS007496	1945	Chile	South America	Human	F	Not Applicable	NT	19	Non-African	SNP analyses
LT11	ERS007497	1938	Sweden	Europe	Rats	Intestinal contents	Not Applicable	NT	19	Non-African	SNP analyses
LT12	ERS007498	1946	United Kingdom	Europe	Human	F	Not Applicable	NT	19	Non-African	SNP analyses
SARA1	ERS007499	NA	Mexico	North America	Human	F	Not Applicable	NT	19	Non-African	SNP analyses
SARA2	ERS007500	1946	United Kingdom	Europe	Laboratory strain	unspecified	Not Applicable	NT	19	Non-African	SNP analyses
SARA3	ERS007501	1987	USA-RI	North America	Horse	unspecified	Not Applicable	NT	19	Non-African	SNP analyses
SARA4	ERS007502	1986	USA-IN	North America	Rabbit	unspecified	Not Applicable	NT	19	Non-African	SNP analyses
SARA9	ERS007507	1987	USA-CA	North America	Parrot	unspecified	Not Applicable	NT	98	Non-African	SNP analyses
SARA10	ERS007508	1987	USA-CA	North America	Opposum	unspecified	Not Applicable	NT	19	Non-African	SNP analyses
SARA11	ERS007509	NA	Thailand	South-east Asia	unspecified	unspecified	Not Applicable	NT	19	Non-African	SNP analyses
SARA12	ERS007510	1987	USA-LA	North America	Horse	unspecified	Not Applicable	NT	19	Non-African	SNP analyses
DT24	ERS007582	2009	United Kingdom	Europe	Human	F	A	NT	19	Non-African	SNP analyses
DT41B	ERS007586	2008	United Kingdom	Europe	Human	F	A	NT	568	Non-African	SNP analyses
DT12	ERS007564	2009	United Kingdom	Europe	Human	F	A	NT	19	Non-African	SNP analyses
DT120	ERS007566	2009	United Kingdom	Europe	Human	F	A	NT	34	Non-African	SNP analyses
DT135	ERS007567	2009	United Kingdom	Europe	Human	F	A	NT	19	Non-African	SNP analyses
DT177	ERS007572	2008	United Kingdom	Europe	Human	F	A	NT	19	Non-African	SNP analyses
DT191A	ERS007574	2009	United Kingdom	Europe	Human	F	A	NT	19	Non-African	SNP analyses
DT193	ERS007576	2009	United Kingdom	Europe	Human	F	A	NT	34	Non-African	SNP analyses
DT195	ERS007578	2009	United Kingdom	Europe	Human	F	A	NT	19	Non-African	SNP analyses
DT2B	ERS007580	2009	United Kingdom	Europe	Human	F	A	NT	313	Non-African	SNP analyses
U302	ERS007606	2009	United Kingdom	Europe	Human	F	A	NT	19	Non-African	SNP analyses
U310	ERS007608	2009	United Kingdom	Europe	Human	F	A	NT	19	Non-African	SNP analyses
DT56	ERS007588	2009	United Kingdom	Europe	Human	F	A	NT	19	Non-African	SNP analyses
DT7	ERS007590	2009	United Kingdom	Europe	Human	F	A	NT	34	Non-African	SNP analyses
DT8	ERS007592	2009	United Kingdom	Europe	Human	F	A	NT	19	Non-African	SNP analyses
DT97	ERS007594	2008	United Kingdom	Europe	Human	F	A	NT	34	Non-African	SNP analyses
DT99	ERS007596	2009	United Kingdom	Europe	Human	F	A	NT	19	Non-African	SNP analyses
DT1	ERS007598	2009	United Kingdom	Europe	Human	F	A	NT	19	Non-African	SNP analyses
U276	ERS007600	2009	United Kingdom	Europe	Human	F	A	NT	19	Non-African	SNP analyses
U277	ERS007602	2009	United Kingdom	Europe	Human	F	A	NT	568	Non-African	SNP analyses
U288	ERS007604	2009	United Kingdom	Europe	Human	F	A	NT	19	Non-African	SNP analyses
U313	ERS007611	2008	United Kingdom	Europe	Human	F	A	NT	19	Non-African	SNP analyses
U319	ERS007613	2008	United Kingdom	Europe	Human	F	A	NT	19	Non-African	SNP analyses
DT104	ERS007562	1988	United Kingdom	Europe	Human	F	A	NT	19	Non-African	SNP analyses
88-138-DT2	ERS184454	1988	Germany	Europe	Pigeon	F	Not Applicable	NT	128	Non-African	SNP analyses
LT2	ERS007488	1946	United Kingdom	Europe	U	U	Not Applicable	NT	19	Non-African	SNP analyses
THA14	ERS009072	1997	Thailand	South-east Asia	Human	BC	INF	INF	19	Non-African	Biolog
PVI	ERS007513	1973	Uruguay	South America	Human	F	C	INF	19	Non-African	Biolog
LA137	ERS009058	2008	Laos	South-east Asia	Human	BC	INF	INF	19	Non-African	Biolog
*ST4/74	CP002487	1966	United Kingdom	Europe	Bovine	F	INF	NT	19	Non-African	Biolog, Bovine experiments	Jones PW, Collins P, Aitken MM. Veterinary Record 1988;123:536-541 doi:10.1136/vr.123.21.536. Richardson EJ, Limaye B, Inamdar H, Datta A, Manjari KS, Pullinger GD, Thomson NR, Joshi RR, Watson M, Stevens MP. 2011. Genome sequences of Salmonella enterica serovar Typhimurium, Choleraesuis, Dublin, and Gallinarum strains of well-defined virulence in food-producing animals. J Bacteriol. 193:3162-3.
**IR715	ATCC 14028 Nalidixic acid resistant derivative	1987	NA		Bovine	NA	NA	NA	19	NA	Bovine experiments	Stanley et al., 1993
SL1344	FQ312003	1981	United Kingdom	Europe	Bovine	ST4/74Δhis	INF	NT	19	Non-African	SNP analyses, murine experiments
Strains included in Figure S1
S. Typhimurium 14028S	CP001363
S. Heidelberg SL476	CP001120
S.Newport SL254	CP001113
S. Gallinarum 287/91	AM933173
S. Enteritidis P125109	AM933172
S. Dublin CT02021853	CP001144
S. Paratyphi B SPB7	CP000886
S. Choleresuis SCB67	AE017220
S.Paratyphi C RK54594	CP000857
S. Paratyphi A AKU12601	FM200053
S. Typhi CT18	AL513382
S. Agona SL483	CP001138
S. Schwarzengrund CVM19633	CP001127
S. Arizonae RSK2980	CP006693
KEY
Accession number	NA (Not yet available)
Age	A (>15 years); C(<15 years); U(Uknown)
Source	BC (blood culture); CSF(cerebrospinal fluid); F (Feces); ENV (Environmental sample e.g soil); U(Uknown)
HIV Status	NT(Not tested)
